# Supplementary material for: Strain identity effects contribute more to Pseudomonas community functioning than strain interactions
Source: ISME J. 2025 Feb 8;19(1):wraf025. doi: 10.1093/ismejo/wraf025 (PMC11879211; doi:10.1093/ismejo/wraf025)
Supplement: TableS11_StrainContributions_wraf025 [file tables11_straincontributions_wraf025.xlsx]

## Sheet: Table S8
	Table S11 | Contributions of specific strains to community functioning
	Results of linear models testing whether specific strains featured above-average or below-average contributions to (A) community productivity, (B) deviations from expected community productivity, (C) pyoverdine production and (D) deviations from expected pyoverdine production.
	Significant P-values are given in bold print.
	Independent of the effects below, PVD strains from freshwater overall showed above-average contributions to deviations from expected pyoverdine production (t69.8 = 2.687, P = 0.009).
					(A) community productivity				(B) deviations from expected community productivity				(C) pyoverdine production				(D) deviations from expected pyoverdine production
	habitat	community	condition	strain type	estimate	SE	t	P	estimate	SE	t	P	estimate	SE	t	P	estimate	SE	t	P
	freshwater	3A	iron-rich	PVDPRO	0.243985	0.0487942	5.00028	0.00156479	-0.0587818	0.484552	-0.121312	0.906853	63.4033	6.30859	10.0503	< 0.001	3524.21	1111.64	3.17028	0.0157017
	freshwater	3A	iron-rich	PVD	-0.0279475	0.0487942	-0.572763	0.584725	0.254597	0.484552	0.525429	0.615512	-35.1041	6.30859	-5.56448	0.000846914	-4496.03	1111.64	-4.0445	0.00490482
	freshwater	3A	iron-rich	NONPRO	-0.0324376	0.0487942	-0.664783	0.527475	-0.98483	0.484552	-2.03246	0.0816165	-20.176	6.30859	-3.19818	0.015104	-275.279	1111.64	-0.247633	0.811525
	freshwater	3A	iron-rich	NON	-0.1836	0.0487942	-3.76273	0.00704964	0.789014	0.484552	1.62834	0.147477	-8.12328	6.30859	-1.28765	0.2388	1247.1	1111.64	1.12185	0.298928
	freshwater	3A	iron-limited	PVDPRO	0.162396	0.12401	1.30955	0.23169	-0.402929	0.73019	-0.551813	0.598243	167.978	6.84038	24.5568	< 0.001	36081.9	8723.6	4.13612	0.00437033
	freshwater	3A	iron-limited	PVD	-0.291674	0.12401	-2.35203	0.0509354	0.810216	0.73019	1.1096	0.303832	24.2089	6.84038	3.53911	0.00948115	3538.5	8723.6	0.405624	0.69713
	freshwater	3A	iron-limited	NONPRO	0.278323	0.12401	2.24437	0.0596918	-0.460666	0.73019	-0.630885	0.548152	-174.569	6.84038	-25.5204	< 0.001	-82592.3	8723.6	-9.46769	< 0.001
	freshwater	3A	iron-limited	NON	-0.149046	0.12401	-1.20189	0.268484	0.0533788	0.73019	0.0731026	0.943769	-17.6176	6.84038	-2.57553	0.0367105	42971.9	8723.6	4.92594	0.0017021
	freshwater	3B	iron-rich	PVDPRO	0.35495	0.0953	3.72455	0.0074116	1.08732	0.847081	1.2836	0.240135	60.2465	3.45881	17.4183	< 0.001	5046.93	652.225	7.73801	< 0.001
	freshwater	3B	iron-rich	PVD	-0.115067	0.0953	-1.20742	0.266479	1.40227	0.847081	1.65541	0.141814	-15.0295	3.45881	-4.34529	0.00337419	-222.395	652.225	-0.340979	0.743125
	freshwater	3B	iron-rich	NONPRO	-0.024568	0.0953	-0.257796	0.803979	-1.15696	0.847081	-1.36582	0.214256	-22.4676	3.45881	-6.49575	< 0.001	-2735.11	652.225	-4.19351	0.00406825
	freshwater	3B	iron-rich	NON	-0.215315	0.0953	-2.25933	0.0583887	-1.33262	0.847081	-1.57319	0.159673	-22.7494	3.45881	-6.57725	< 0.001	-2089.42	652.225	-3.20352	0.0149923
	freshwater	3B	iron-limited	PVDPRO	1.45833	0.0709138	20.5648	< 0.001	2.75136	0.698893	3.93674	0.00562685	305.289	9.51539	32.0837	< 0.001	94841	12774.2	7.4244	< 0.001
	freshwater	3B	iron-limited	PVD	0.100733	0.0709138	1.4205	0.198435	0.479938	0.698893	0.686711	0.514363	-27.5162	9.51539	-2.89175	0.0232579	-16158.1	12774.2	-1.2649	0.246388
	freshwater	3B	iron-limited	NONPRO	-0.850727	0.0709138	-11.9966	< 0.001	-2.02234	0.698893	-2.89364	0.0231955	-143.345	9.51539	-15.0646	< 0.001	-42932.1	12774.2	-3.36083	0.0120706
	freshwater	3B	iron-limited	NON	-0.708333	0.0709138	-9.98865	< 0.001	-1.20895	0.698893	-1.72981	0.127286	-134.428	9.51539	-14.1274	< 0.001	-35750.8	12774.2	-2.79866	0.0265753
	freshwater	3C	iron-rich	PVDPRO	0.0767724	0.0728123	1.05439	0.326733	-0.713851	0.662988	-1.07672	0.317309	17.4923	7.33484	2.38482	0.048537	-1649.63	1205.23	-1.36873	0.213387
	freshwater	3C	iron-rich	PVD	-0.0232655	0.0728123	-0.319526	0.758652	0.505072	0.662988	0.761812	0.471055	-22.2239	7.33484	-3.0299	0.0191172	-1543.71	1205.23	-1.28084	0.24105
	freshwater	3C	iron-rich	NONPRO	0.0430491	0.0728123	0.591233	0.572953	-1.34536	0.662988	-2.02924	0.0820042	-7.32406	7.33484	-0.998531	0.35128	-504.599	1205.23	-0.418675	0.688001
	freshwater	3C	iron-rich	NON	-0.096556	0.0728123	-1.32609	0.22644	1.55414	0.662988	2.34415	0.0515292	12.0557	7.33484	1.64362	0.144256	3697.94	1205.23	3.06825	0.0181121
	freshwater	3C	iron-limited	PVDPRO	-0.0103018	0.0538269	-0.191388	0.853655	0.0847692	0.195505	0.433591	0.677634	138.195	22.1027	6.2524	< 0.001	33726.7	21789.3	1.54785	0.165584
	freshwater	3C	iron-limited	PVD	0.298945	0.0538269	5.55383	0.000856457	0.600786	0.195505	3.073	0.0179915	19.9073	22.1027	0.900671	0.39769	32666.5	21789.3	1.4992	0.177501
	freshwater	3C	iron-limited	NONPRO	-0.205002	0.0538269	-3.80855	0.00664043	-0.281234	0.195505	-1.4385	0.19346	-59.4574	22.1027	-2.69005	0.0310834	-54960.3	21789.3	-2.52235	0.0396741
	freshwater	3C	iron-limited	NON	-0.083641	0.0538269	-1.55389	0.164157	-0.404321	0.195505	-2.06809	0.077435	-98.6448	22.1027	-4.46302	0.00292539	-11432.9	21789.3	-0.524701	0.615993
	freshwater	3D	iron-rich	PVDPRO	0.0565451	0.0983741	0.574797	0.583422	-1.3734	0.776893	-1.76781	0.120421	28.9712	6.93781	4.17584	0.00415875	6915.64	3356.48	2.06039	0.0783204
	freshwater	3D	iron-rich	PVD	0.306535	0.0983741	3.11601	0.0169381	-0.156512	0.776893	-0.201458	0.846069	87.392	6.93781	12.5965	< 0.001	15655.2	3356.48	4.66418	0.00230317
	freshwater	3D	iron-rich	NONPRO	-0.18813	0.0983741	-1.91239	0.0974143	-0.480687	0.776893	-0.618731	0.555685	-66.1949	6.93781	-9.54118	< 0.001	-14320.3	3356.48	-4.26647	0.00371679
	freshwater	3D	iron-rich	NON	-0.17495	0.0983741	-1.77841	0.11857	2.0106	0.776893	2.588	0.0360496	-50.1683	6.93781	-7.23115	< 0.001	-8250.53	3356.48	-2.45809	0.0435871
	freshwater	3D	iron-limited	PVDPRO	0.0383972	0.0648283	0.592291	0.572283	-0.417295	0.320153	-1.30343	0.23366	64.252	56.1404	1.14449	0.290042	-12176.4	20902.8	-0.582523	0.578487
	freshwater	3D	iron-limited	PVD	0.278574	0.0648283	4.2971	0.00357933	0.0386432	0.320153	0.120702	0.907318	137.471	56.1404	2.44871	0.0441909	2497.07	20902.8	0.119461	0.908266
	freshwater	3D	iron-limited	NONPRO	-0.111522	0.0648283	-1.72027	0.129066	-1.2228	0.320153	-3.81944	0.00654703	-105.172	56.1404	-1.87338	0.103165	-105.442	20902.8	-0.00504439	0.996116
	freshwater	3D	iron-limited	NON	-0.205449	0.0648283	-3.16912	0.0157272	1.60146	0.320153	5.00216	0.00156147	-96.5513	56.1404	-1.71982	0.129151	9784.74	20902.8	0.468107	0.653933
	freshwater	3E	iron-rich	PVDPRO	-0.155952	0.0595705	-2.61794	0.0345126	-0.707291	0.557515	-1.26865	0.245123	10.5622	42.834	0.246583	0.812306	-37402.5	19612.4	-1.90708	0.0981781
	freshwater	3E	iron-rich	PVD	0.242102	0.0595705	4.06412	0.00478461	2.73953	0.557515	4.91382	0.00172574	136.642	42.834	3.19003	0.015276	63532.2	19612.4	3.23939	0.0142651
	freshwater	3E	iron-rich	NONPRO	-0.0886359	0.0595705	-1.48792	0.180374	-2.23311	0.557515	-4.00547	0.00515393	-42.2129	42.834	-0.985499	0.357209	12653.6	19612.4	0.645185	0.53937
	freshwater	3E	iron-rich	NON	0.00248586	0.0595705	0.0417297	0.96788	0.200871	0.557515	0.360298	0.729251	-104.991	42.834	-2.45112	0.0440351	-38783.3	19612.4	-1.97749	0.0885086
	freshwater	3E	iron-limited	PVDPRO	0.0499497	0.110979	0.450082	0.66626	-0.0158059	0.426107	-0.0370938	0.971446	176.372	64.28	2.74382	0.0287593	26536.2	40992.8	0.647337	0.538056
	freshwater	3E	iron-limited	PVD	-0.144315	0.110979	-1.30037	0.234647	-0.852717	0.426107	-2.00118	0.0854702	5.23128	64.28	0.0813828	0.937416	-84414.3	40992.8	-2.05925	0.0784524
	freshwater	3E	iron-limited	NONPRO	0.0921699	0.110979	0.830514	0.433657	-0.484205	0.426107	-1.13635	0.293213	-49.9051	64.28	-0.776371	0.462951	61803.3	40992.8	1.50766	0.175374
	freshwater	3E	iron-limited	NON	0.00219497	0.110979	0.0197781	0.984772	1.35273	0.426107	3.17462	0.015607	-131.699	64.28	-2.04883	0.079668	-3925.17	40992.8	-0.0957526	0.926401
	freshwater	3F	iron-rich	PVDPRO	-0.121777	0.0308697	-3.94488	0.00556838	-0.951681	0.321715	-2.95815	0.0211604	56.5564	13.5053	4.1877	0.00409776	3857.84	4787.24	0.805859	0.446831
	freshwater	3F	iron-rich	PVD	0.0835411	0.0308697	2.70625	0.0303633	0.751366	0.321715	2.3355	0.0521892	74.0537	13.5053	5.48329	0.000922742	8265.19	4787.24	1.7265	0.1279
	freshwater	3F	iron-rich	NONPRO	-0.0233421	0.0308697	-0.75615	0.474232	0.444952	0.321715	1.38306	0.20915	-29.6345	13.5053	-2.19428	0.0642718	11779.2	4787.24	2.46054	0.0434311
	freshwater	3F	iron-rich	NON	0.0615784	0.0308697	1.99478	0.0862804	-0.244637	0.321715	-0.760416	0.471837	-100.976	13.5053	-7.47672	< 0.001	-23902.2	4787.24	-4.9929	0.00157785
	freshwater	3F	iron-limited	PVDPRO	-0.193757	0.0954576	-2.02977	0.0819412	-2.12371	0.669018	-3.17436	0.0156127	23.4406	43.8523	0.534534	0.609522	-54714.2	21972.9	-2.49008	0.0415918
	freshwater	3F	iron-limited	PVD	0.145808	0.0954576	1.52746	0.170486	-1.50658	0.669018	-2.25193	0.0590301	200.54	43.8523	4.57307	0.00256478	45432.8	21972.9	2.06768	0.0774821
	freshwater	3F	iron-limited	NONPRO	0.0791477	0.0954576	0.829139	0.434384	0.471056	0.669018	0.7041	0.504113	-47.7498	43.8523	-1.08888	0.31227	70732.8	21972.9	3.21909	0.0146718
	freshwater	3F	iron-limited	NON	-0.031199	0.0954576	-0.326836	0.753348	3.15923	0.669018	4.72219	0.00215204	-176.23	43.8523	-4.01872	0.00506781	-61451.4	21972.9	-2.79669	0.0266507
	freshwater	3G	iron-rich	PVDPRO	0.0404208	0.0416909	0.969535	0.364577	-0.591094	0.396147	-1.49211	0.179301	65.8392	6.2773	10.4885	< 0.001	5847.83	1414.73	4.13354	0.0043845
	freshwater	3G	iron-rich	PVD	-0.03574	0.0416909	-0.857261	0.419679	0.312029	0.396147	0.78766	0.456733	0.794506	6.2773	0.126568	0.902841	7789.52	1414.73	5.50602	0.000900777
	freshwater	3G	iron-rich	NONPRO	0.0987206	0.0416909	2.36792	0.0497584	-0.345777	0.396147	-0.87285	0.411683	-67.9904	6.2773	-10.8311	< 0.001	-9869.91	1414.73	-6.97655	< 0.001
	freshwater	3G	iron-rich	NON	-0.103401	0.0416909	-2.48019	0.0421983	0.624842	0.396147	1.5773	0.158733	1.35671	6.2773	0.216129	0.83505	-3767.44	1414.73	-2.66301	0.0323255
	freshwater	3G	iron-limited	PVDPRO	0.716392	0.0518721	13.8107	< 0.001	2.32872	0.343145	6.78639	< 0.001	208.896	15.3506	13.6084	< 0.001	84977.2	10293.3	8.25561	< 0.001
	freshwater	3G	iron-limited	PVD	-0.277441	0.0518721	-5.34857	0.00106585	-1.7915	0.343145	-5.22082	0.00122471	-44.1058	15.3506	-2.87324	0.0238813	-55983.4	10293.3	-5.43884	0.000967442
	freshwater	3G	iron-limited	NONPRO	-0.258559	0.0518721	-4.98455	0.00159279	-1.05093	0.343145	-3.06263	0.0182558	-105.684	15.3506	-6.88467	< 0.001	-15245.9	10293.3	-1.48115	0.182117
	freshwater	3G	iron-limited	NON	-0.180391	0.0518721	-3.47762	0.0102993	0.513708	0.343145	1.49706	0.178043	-59.1068	15.3506	-3.85046	0.00628867	-13747.9	10293.3	-1.33562	0.223464
	freshwater	3H	iron-rich	PVDPRO	0.0750979	0.023516	3.19348	0.0152029	-0.147367	0.265923	-0.554174	0.596711	0.854994	43.7093	0.0195609	0.98494	-30355.1	23734	-1.27897	0.241671
	freshwater	3H	iron-rich	PVD	0.00476435	0.023516	0.2026	0.84521	-0.123688	0.265923	-0.465126	0.655964	217.596	43.7093	4.97826	0.00160413	72193.6	23734	3.04178	0.0187998
	freshwater	3H	iron-rich	NONPRO	-0.02143	0.023516	-0.911296	0.39244	1.04417	0.265923	3.92658	0.00570067	-111.28	43.7093	-2.54591	0.0383319	-31567.7	23734	-1.33006	0.225197
	freshwater	3H	iron-rich	NON	-0.0584322	0.023516	-2.48479	0.0419153	-0.773112	0.265923	-2.90728	0.0227486	-107.171	43.7093	-2.45191	0.0439837	-10270.8	23734	-0.432745	0.67822
	freshwater	3H	iron-limited	PVDPRO	-0.207852	0.0467904	-4.4422	0.00299973	-0.161487	0.189717	-0.851198	0.422819	43.5882	14.0088	3.1115	0.0170455	-10416.4	14355.6	-0.725597	0.491626
	freshwater	3H	iron-limited	PVD	-0.108183	0.0467904	-2.31208	0.0540212	-0.387598	0.189717	-2.04304	0.080352	0.925583	14.0088	0.0660717	0.949168	-50549	14355.6	-3.5212	0.00971198
	freshwater	3H	iron-limited	NONPRO	0.199355	0.0467904	4.2606	0.0037438	0.200484	0.189717	1.05675	0.325723	11.8988	14.0088	0.849383	0.423762	-17625.4	14355.6	-1.22777	0.259213
	freshwater	3H	iron-limited	NON	0.11668	0.0467904	2.49367	0.0413736	0.348601	0.189717	1.83748	0.108746	-56.4126	14.0088	-4.02695	0.00501516	78590.8	14355.6	5.47457	0.000931331
	soil	s3a	iron-rich	PVDPRO	0.219274	0.0836279	2.62202	0.0343083	-0.569155	0.984191	-0.578297	0.581183	37.8461	7.90662	4.78663	0.0019969	1972.31	1302.74	1.51397	0.173803
	soil	s3a	iron-rich	PVD	-0.176621	0.0836279	-2.11199	0.0725747	-1.37733	0.984191	-1.39945	0.204399	10.2849	7.90662	1.30079	0.234512	2508.19	1302.74	1.92532	0.095579
	soil	s3a	iron-rich	NONPRO	0.0139688	0.0836279	0.167035	0.872065	-2.15743	0.984191	-2.19208	0.0644801	-42.3917	7.90662	-5.36155	0.00105104	-5044.11	1302.74	-3.87191	0.00611657
	soil	s3a	iron-rich	NON	-0.0566213	0.0836279	-0.677063	0.520106	4.10391	0.984191	4.16983	0.00419003	-5.73922	7.90662	-0.725876	0.491465	563.601	1302.74	0.432626	0.678303
	soil	s3a	iron-limited	PVDPRO	0.727228	0.231713	3.13849	0.0164137	-0.669765	1.19834	-0.558912	0.593643	187.44	32.1452	5.83104	0.000642874	14592.1	19201.4	0.759953	0.472097
	soil	s3a	iron-limited	PVD	0.552133	0.231713	2.38283	0.0486789	1.13947	1.19834	0.950872	0.373337	30.3011	32.1452	0.942634	0.377255	8019.71	19201.4	0.417664	0.688706
	soil	s3a	iron-limited	NONPRO	-0.676229	0.231713	-2.91839	0.0223911	-0.896635	1.19834	-0.748232	0.4787	-124.473	32.1452	-3.87222	0.00611414	-28343.7	19201.4	-1.47613	0.183421
	soil	s3a	iron-limited	NON	-0.603132	0.231713	-2.60293	0.0352743	0.426934	1.19834	0.356272	0.732133	-93.2678	32.1452	-2.90145	0.0229383	5731.83	19201.4	0.298511	0.773979
	soil	s3b	iron-rich	PVDPRO	0.0103142	0.0296297	0.348102	0.737997	-0.739328	0.487694	-1.51597	0.173308	-7.37549	9.41968	-0.782987	0.4593	241.455	1252.15	0.192833	0.852566
	soil	s3b	iron-rich	PVD	0.0223327	0.0296297	0.753728	0.475596	-1.14599	0.487694	-2.34982	0.0511011	49.8006	9.41968	5.28686	0.00113951	-209.372	1252.15	-0.16721	0.871933
	soil	s3b	iron-rich	NONPRO	-0.00858315	0.0296297	-0.289681	0.780453	-0.84158	0.487694	-1.72563	0.128063	-25.8662	9.41968	-2.74597	0.0286702	-1469.84	1252.15	-1.17386	0.27884
	soil	s3b	iron-rich	NON	-0.0240637	0.0296297	-0.812149	0.443444	2.7269	0.487694	5.59142	0.000823316	-16.5589	9.41968	-1.75791	0.122175	1437.76	1252.15	1.14823	0.288593
	soil	s3b	iron-limited	PVDPRO	-0.435549	0.195934	-2.22294	0.0616096	0.184349	0.651808	0.282827	0.78549	-49.0414	46.482	-1.05506	0.326446	-27725.3	16622.2	-1.66796	0.139257
	soil	s3b	iron-limited	PVD	0.415132	0.195934	2.11873	0.0718559	-1.15562	0.651808	-1.77295	0.11952	117.24	46.482	2.52226	0.0396792	-30536.4	16622.2	-1.83708	0.10881
	soil	s3b	iron-limited	NONPRO	0.180881	0.195934	0.923175	0.386631	1.32276	0.651808	2.02938	0.0819882	-2.37988	46.482	-0.0512001	0.960596	42202.6	16622.2	2.53893	0.0387245
	soil	s3b	iron-limited	NON	-0.160464	0.195934	-0.81897	0.439791	-0.351489	0.651808	-0.539251	0.606431	-65.8186	46.482	-1.416	0.199697	16059	16622.2	0.966116	0.36617
	soil	s3c	iron-rich	PVDPRO	-0.172007	0.0843715	-2.03869	0.0808692	0.851568	0.767566	1.10944	0.303895	-27.3849	8.9917	-3.04558	0.0186994	2938.96	2675.45	1.09849	0.308331
	soil	s3c	iron-rich	PVD	0.0802939	0.0843715	0.951671	0.372959	-0.768767	0.767566	-1.00156	0.349911	124.81	8.9917	13.8805	< 0.001	7501.4	2675.45	2.80379	0.0263803
	soil	s3c	iron-rich	NONPRO	0.211753	0.0843715	2.50977	0.0404107	-0.566905	0.767566	-0.738575	0.484187	-63.0372	8.9917	-7.0106	< 0.001	-10828.5	2675.45	-4.04734	0.0048872
	soil	s3c	iron-rich	NON	-0.120039	0.0843715	-1.42275	0.197808	0.484104	0.767566	0.6307	0.548267	-34.3875	8.9917	-3.82436	0.00650531	388.124	2675.45	0.145069	0.888745
	soil	s3c	iron-limited	PVDPRO	-0.226925	0.0410751	-5.52464	0.000883218	-0.548082	0.225522	-2.43028	0.0454018	-23.5575	14.5652	-1.61738	0.14983	-103542	17009.9	-6.08716	< 0.001
	soil	s3c	iron-limited	PVD	0.627957	0.0410751	15.288	< 0.001	2.10482	0.225522	9.33307	< 0.001	156.855	14.5652	10.7692	< 0.001	73481.8	17009.9	4.31994	0.00348043
	soil	s3c	iron-limited	NONPRO	-0.110851	0.0410751	-2.69875	0.0306944	-1.0733	0.225522	-4.75919	0.00206141	-79.6723	14.5652	-5.47004	< 0.001	-46450.7	17009.9	-2.73081	0.0293046
	soil	s3c	iron-limited	NON	-0.290181	0.0410751	-7.06463	< 0.001	-0.483431	0.225522	-2.14361	0.0692644	-53.6256	14.5652	-3.68176	0.00784145	76510.9	17009.9	4.49802	0.00280497
	soil	s3d	iron-rich	PVDPRO	0.414537	0.0617285	6.71548	< 0.001	1.96833	0.642656	3.0628	0.0182513	10.9646	12.9124	0.849151	0.423883	16241	3926.74	4.13599	0.00437107
	soil	s3d	iron-rich	PVD	-0.220906	0.0617285	-3.57866	0.00899221	0.459027	0.642656	0.714264	0.498183	20.5429	12.9124	1.59094	0.15565	-48405.9	3926.74	-12.3272	< 0.001
	soil	s3d	iron-rich	NONPRO	-0.0804188	0.0617285	-1.30278	0.233868	-1.16237	0.642656	-1.8087	0.113431	-20.893	12.9124	-1.61805	0.149684	8097.76	3926.74	2.06221	0.0781101
	soil	s3d	iron-rich	NON	-0.113212	0.0617285	-1.83404	0.109296	-1.26499	0.642656	-1.96837	0.0897064	-10.6145	12.9124	-0.822036	0.438156	24067.2	3926.74	6.12904	< 0.001
	soil	s3d	iron-limited	PVDPRO	0.0660499	0.135278	0.488255	0.640292	-0.863225	0.667728	-1.29278	0.237119	-27.01	23.1082	-1.16885	0.280723	-52048	18433.8	-2.8235	0.0256441
	soil	s3d	iron-limited	PVD	-0.462518	0.135278	-3.41903	0.0111501	-1.5681	0.667728	-2.34842	0.0512065	8.49751	23.1082	0.367728	0.723943	-65407.7	18433.8	-3.54824	0.00936578
	soil	s3d	iron-limited	NONPRO	-0.577162	0.135278	-4.2665	0.00371667	-2.22266	0.667728	-3.32869	0.0126137	-101.42	23.1082	-4.38892	0.0031996	-45373.5	18433.8	-2.46143	0.0433746
	soil	s3d	iron-limited	NON	0.97363	0.135278	7.19727	< 0.001	4.65399	0.667728	6.96989	< 0.001	119.932	23.1082	5.19004	0.0012668	162829	18433.8	8.83317	< 0.001
	soil	s3e	iron-rich	PVDPRO	0.0731159	0.0873387	0.837153	0.430157	-0.265905	0.794904	-0.334512	0.747793	72.2658	5.95073	12.144	< 0.001	2469.58	1088.33	2.26914	0.0575505
	soil	s3e	iron-rich	PVD	-0.148076	0.0873387	-1.69542	0.133816	0.577956	0.794904	0.727077	0.490774	-16.5684	5.95073	-2.78427	0.0271312	1228.12	1088.33	1.12844	0.296318
	soil	s3e	iron-rich	NONPRO	-0.163653	0.0873387	-1.87378	0.103104	0.427282	0.794904	0.537527	0.60756	-18.5159	5.95073	-3.11153	0.0170447	207.158	1088.33	0.190344	0.854442
	soil	s3e	iron-rich	NON	0.238614	0.0873387	2.73205	0.029252	-0.739334	0.794904	-0.930093	0.383278	-37.1815	5.95073	-6.24823	< 0.001	-3904.86	1088.33	-3.58793	0.00888166
	soil	s3e	iron-limited	PVDPRO	-0.0494016	0.178112	-0.277363	0.789514	-0.562254	0.739308	-0.760514	0.471782	235.406	11.5633	20.358	< 0.001	45300.2	3714.49	12.1955	< 0.001
	soil	s3e	iron-limited	PVD	-0.341606	0.178112	-1.91793	0.0966236	-1.29105	0.739308	-1.7463	0.124262	-59.6443	11.5633	-5.15806	0.00131226	-21501.5	3714.49	-5.78854	0.000671355
	soil	s3e	iron-limited	NONPRO	0.645925	0.178112	3.62652	0.00843675	1.58885	0.739308	2.14911	0.068704	-76.8269	11.5633	-6.64402	< 0.001	-10812.5	3714.49	-2.91091	0.0226311
	soil	s3e	iron-limited	NON	-0.254918	0.178112	-1.43123	0.195457	0.264455	0.739308	0.357706	0.731106	-98.9346	11.5633	-8.55591	< 0.001	-12986.2	3714.49	-3.49609	0.0100458
	soil	s3f	iron-rich	PVDPRO	-0.0547389	0.0340831	-1.60604	0.1523	-0.552172	0.407489	-1.35506	0.217498	-23.9433	1.88417	-12.7076	< 0.001	-2840.26	616.85	-4.60445	0.00247113
	soil	s3f	iron-rich	PVD	0.145397	0.0340831	4.26595	0.0037192	-0.129009	0.407489	-0.316596	0.760783	89.7216	1.88417	47.6188	< 0.001	8152.5	616.85	13.2163	< 0.001
	soil	s3f	iron-rich	NONPRO	-0.063901	0.0340831	-1.87486	0.10294	-0.249361	0.407489	-0.611946	0.559916	-36.5826	1.88417	-19.4158	< 0.001	-3448.02	616.85	-5.58973	0.000824775
	soil	s3f	iron-rich	NON	-0.0267568	0.0340831	-0.785046	0.458168	0.930543	0.407489	2.2836	0.0563362	-29.1958	1.88417	-15.4954	< 0.001	-1864.22	616.85	-3.02216	0.0193272
	soil	s3f	iron-limited	PVDPRO	-0.0622847	0.252295	-0.246873	0.81209	0.526876	1.02273	0.515164	0.622303	19.3189	54.7142	0.353088	0.734416	-8800.4	24556.4	-0.358376	0.730626
	soil	s3f	iron-limited	PVD	-0.0019854	0.252295	-0.00786938	0.993941	-2.22755	1.02273	-2.17804	0.0658312	65.2901	54.7142	1.19329	0.271625	-26092	24556.4	-1.06253	0.323269
	soil	s3f	iron-limited	NONPRO	1.32838	0.252295	5.2652	0.00116671	6.34329	1.02273	6.20228	< 0.001	105.032	54.7142	1.91965	0.0963789	109012	24556.4	4.43925	0.00301043
	soil	s3f	iron-limited	NON	-1.26411	0.252295	-5.01045	0.00154697	-4.64261	1.02273	-4.53941	0.00266958	-189.641	54.7142	-3.46603	0.0104618	-74119.4	24556.4	-3.01834	0.0194319
	soil	s3g	iron-rich	PVDPRO	0.0664432	0.17257	0.385022	0.711653	-2.18026	1.58015	-1.37978	0.210115	5.77453	0.976316	5.91461	0.000590711	294.229	72.2427	4.07279	0.00473255
	soil	s3g	iron-rich	PVD	-0.212802	0.17257	-1.23313	0.257326	-1.52842	1.58015	-0.967257	0.365638	0.368755	0.976316	0.377701	0.716845	98.1458	72.2427	1.35856	0.21644
	soil	s3g	iron-rich	NONPRO	0.336971	0.17257	1.95266	0.0918067	-0.869049	1.58015	-0.549978	0.599436	-5.11178	0.976316	-5.23579	0.00120479	-343.781	72.2427	-4.7587	0.00206258
	soil	s3g	iron-rich	NON	-0.190612	0.17257	-1.10455	0.305868	4.57773	1.58015	2.89701	0.023084	-1.03151	0.976316	-1.05653	0.32582	-48.5937	72.2427	-0.672646	0.52275
	soil	s3g	iron-limited	PVDPRO	-0.0587589	0.142161	-0.413326	0.691736	-0.61852	0.560568	-1.10338	0.306343	90.7207	29.1711	3.10995	0.0170824	7735.67	9982.49	0.774924	0.463752
	soil	s3g	iron-limited	PVD	0.230021	0.142161	1.61803	0.149689	0.137082	0.560568	0.24454	0.813826	46.469	29.1711	1.59298	0.155192	-12546.4	9982.49	-1.25685	0.249123
	soil	s3g	iron-limited	NONPRO	0.21818	0.142161	1.53474	0.168722	0.115558	0.560568	0.206144	0.842546	-33.7157	29.1711	-1.15579	0.285687	25427.3	9982.49	2.54719	0.0382604
	soil	s3g	iron-limited	NON	-0.389443	0.142161	-2.73944	0.0289414	0.365881	0.560568	0.652696	0.534792	-103.474	29.1711	-3.54714	0.00937958	-20616.5	9982.49	-2.06526	0.0777585
	soil	s3h	iron-rich	PVDPRO	0.00393874	0.0316056	0.124621	0.904327	-0.15202	0.342158	-0.444298	0.670238	221.506	8.01491	27.6368	< 0.001	44959.2	8761.65	5.13136	0.00135161
	soil	s3h	iron-rich	PVD	0.0900417	0.0316056	2.84891	0.024727	1.1613	0.342158	3.39405	0.0115355	-10.1688	8.01491	-1.26874	0.245094	12566.4	8761.65	1.43425	0.194624
	soil	s3h	iron-rich	NONPRO	-0.0302627	0.0316056	-0.95751	0.370203	-0.556097	0.342158	-1.62526	0.148134	-136.169	8.01491	-16.9895	< 0.001	-43775.7	8761.65	-4.99629	0.00157184
	soil	s3h	iron-rich	NON	-0.0637177	0.0316056	-2.01602	0.0836196	-0.453186	0.342158	-1.32449	0.226943	-75.1678	8.01491	-9.3785	< 0.001	-13749.9	8761.65	-1.56933	0.160561
	soil	s3h	iron-limited	PVDPRO	-0.0365732	0.0425309	-0.859921	0.418307	0.0715802	0.245834	0.291173	0.779358	146.901	70.4132	2.08628	0.075383	21808.4	32934	0.662187	0.529042
	soil	s3h	iron-limited	PVD	-0.0862065	0.0425309	-2.02692	0.0822865	-0.479618	0.245834	-1.95098	0.0920347	97.9244	70.4132	1.39071	0.206921	-18933.4	32934	-0.574889	0.583363
	soil	s3h	iron-limited	NONPRO	0.169773	0.0425309	3.99176	0.00524468	-0.0627288	0.245834	-0.255167	0.805929	-127.388	70.4132	-1.80915	0.113355	-7220.71	32934	-0.219248	0.832713
	soil	s3h	iron-limited	NON	-0.0469933	0.0425309	-1.10492	0.305719	0.470766	0.245834	1.91497	0.0970449	-117.438	70.4132	-1.66784	0.139283	4345.67	32934	0.131951	0.898736
